# Supplementary material for: Development of an MRI-Guided Approach to Selective Internal Radiation Therapy Using Holmium-166 Microspheres
Source: Cancers (Basel). 2021 Oct 30;13(21):5462. doi: 10.3390/cancers13215462 (PMC8582586; doi:10.3390/cancers13215462)
Supplement: Supplementary file 1 [file cancers-13-05462-s001.zip]

Archive with 2 entries (2 files):
- 20210804 Supplementary data.pdf
- Supplementary movie 1.wmv
